# Supplementary material for: Re-Infection Outcomes following One- and Two-Stage Surgical Revision of Infected Hip Prosthesis: A Systematic Review and Meta-Analysis
Source: PLoS One. 2015 Sep 25;10(9):e0139166. doi: 10.1371/journal.pone.0139166 (PMC4583275; doi:10.1371/journal.pone.0139166)
Supplement: S2 File — (CSV) [file pone.0139166.s002.csv]

author_year	study_year	country	location	mean_age	male	fup_months	stage	reimplantation	spacer	interval	nevent	ntotal	deaths	Included in what review	Type of article	final_inclusion	quality
Buchholz, 1981	1968-1977	Germany	Europe	58.8	39.7	52	One-stage	Cemented	NA		99	640	90	Previous	Exclusive one stage	Yes	10
Raut, 1995	1979-1990	UK	Europe	64.5	48	93	One-stage	Cemented	NA		6	183	14	Previous	Exclusive one stage	Yes	11
Miley, 1982	1969-1979	USA	North America	57.7	53	48.5	One-stage	Cemented	NA		8	101	11	Previous	Exclusive one stage	Yes	9
Loty, 1992	1980-1988	France	Europe	65.7		47	One-stage	Cemented	NA		8	90	4	Previous	Exclusive one stage	Yes	13
Schneider, 1989	1973-1988	Switzerland	Europe				One-stage	NR	NA		19	72		Previous	Exclusive one stage	Yes	11
Winkler, 2006	1998-2004	Austria	Europe			38.4	One-stage	Cementless	NA		3	37	0	Previous	Exclusive one stage	Yes	12
Rudelli, 2008	1989-2000	Brazil	South America	61.3	41	103	One-stage	Cementless	NA		0	32	3	Previous	Exclusive one stage	Yes	12
Ure, 1998	1979-1990	USA	North America	61.4	80	118	One-stage	Cemented	NA		0	20	5	Previous	Exclusive one stage	Yes	15
Wagner, 1995	1991-1993	Germany	Europe	64.6			One-stage	NR	NA		4	18	0	Previous	Exclusive one stage	Yes	11
Sofer, 2005		Germany	Europe			17.6	One-stage	Cemented	NA		1	17	1	Previous	Exclusive one stage	Yes	12
Mulcahy, 1996		Ireland	Europe	64	68	53	One-stage	Cemented	NA		0	15		Previous	Exclusive one stage	Yes	14
Elson, 1993		UK	Europe				One-stage	NR	NA		33	235		Previous	Combined stages	Yes	11
Vielpeau, 2002	1998	France	Europe			36	One-stage	NR	NA		15	127		Previous	Combined stages	Yes	11
Sanzen, 1988	1974-1981	Sweden	Europe	64	53	71	One-stage	Cemented	NA		17	78		Previous	Combined stages	Yes	15
Hope, 1989		UK	Europe	64	44	45	One-stage	Cemented	NA		9	72		Previous	Combined stages	Yes	11
Schneider, 1978		Germany	Europe				One-stage	NR	NA		5	30		Previous	Combined stages	Yes	11
Callaghan, 1999	1977-1983	USA	North America	65.3	50	109.2	One-stage	Cemented	NA		2	24		Previous	Combined stages	Yes	15
De Man, 2011	1985-2004	Switzerland	Europe	70	57	45.6	One-stage	NR	NA		1	24		Previous	Combined stages	Yes	10
Katz, 1994		USA	North America				One-stage	NR	NA		2	24		Previous	Combined stages	Yes	12
Ketterl, 1988	1976-1986	Germany	Europe	69	42	32	One-stage	NR	NA		7	21		Previous	Combined stages	Yes	12
Collin, 2002	1992-1999	France	Europe	63.3		26	One-stage	NR	NA		1	17		Previous	Combined stages	Yes	13
Giulieri, 2004	1985-2001	Switzerland	Europe	72	67	28	One-stage	NR	NA		1	16		Previous	Combined stages	Yes	13
Lecuire, 1999	1982-1997	France	Europe	70.6		79.2	One-stage	Cementless	NA		1	16		Previous	Combined stages	Yes	11
Garcia, 2005		Spain	Europe				One-stage	NR	NA		0	14		Previous	Combined stages	Yes	11
Wilson, 1974	1968-1971	USA	North America	63	21	36	One-stage	Cemented	NA		2	14		Previous	Combined stages	Yes	14
Hughes, 1979	1971-1975	USA	North America	62	38	51	One-stage	NR	NA		1	13		Previous	Combined stages	Yes	13
Wu, 2003		Taiwan	Asia				One-stage	NR	NA		1	13		Previous	Combined stages	Yes	15
Yoo, 2009	1991-2005	Korea	Asia	50	67	86.4	One-stage	Cementless	NA		1	12		Previous	Combined stages	Yes	14
Oussedik, 2010	1999-2002	UK	Europe	65	42	81.6	One-stage	Cemented	NA		0	11		Previous	Combined stages	Yes	12
Gao, 2008	1999-2005	China	Asia	63	67	19	One-stage	NR	NA		0	10		Previous	Combined stages	Yes	12
Garvin, 1994	1983-1986	USA	North America	66.9	45	68.4	One-stage	NR	NA		1	10		Previous	Combined stages	Yes	12
Toulson, 2009	1989-2003	USA	North America	54.7	59	64.8	Two-stage	Cemented	Spacer	3.4	11	132	34	Previous	Exclusive two stage	Yes	12
Fitzgerald, 1985	1969-1979	USA	North America	61	50	49	Two-stage	NR	NR	14.1	11	131		Previous	Exclusive two stage	Yes	11
Stockley, 2008	1991-2004	UK	Europe	64	55	74	Two-stage	Cemented	Beads	6.4	9	114	0	Previous	Exclusive two stage	Yes	12
Hsieh, 2009	2002-2005	Taiwan	Asia	61	61	43	Two-stage	Cemented	Spacer		8	99	3	Previous	Exclusive two stage	Yes	13
Chen, 2009	1993-2005	Taiwan	Asia	51.5	72	67.2	Two-stage	Both	Beads	5.4	7	57	5	Previous	Exclusive two stage	Yes	12
Haddad, 2000	1988-1992	UK	Europe	60	46	69.6	Two-stage	Cementless	Beads	0.7	4	50	2	Previous	Exclusive two stage	Yes	13
Lieberman, 1994	1985-1988	USA	North America	69	47	40	Two-stage	Cemented	NR	2	8	47	4	Previous	Exclusive two stage	Yes	14
Whittaker, 2009	1998-2003	UK	Europe	69	49	49	Two-stage	Cementless	Spacer	4.8	6	43	3	Previous	Exclusive two stage	Yes	15
Colyer, 1994		USA	North America	57	44	36	Two-stage	Cementless	No spacer	5.7	5	41	5	Previous	Exclusive two stage	Yes	14
Fink, 2009	2002-2006	Germany	Europe	69	44	35	Two-stage	Cementless	Spacer	1.4	0	40	1	Previous	Exclusive two stage	Yes	13
Cabrita, 2007a	1996-2003	Brazil	South America	54.6	58	48	Two-stage	NR	Spacer	5.3	4	38	2	Previous	Exclusive two stage	Yes	15
Cordero-Ampuero, 2009	1997-2007	Spain	Europe	71.8	36	52.8	Two-stage	Cemented	No spacer	9.1	3	36	4	Previous	Exclusive two stage	Yes	13
McKenna, 2009	2001-2004	Ireland	Europe	63	57	35	Two-stage	Cementless	Spacer	3.7	0	31	1	Previous	Exclusive two stage	Yes	14
Cabrita, 2007b	1996-2003	Brazil	South America	54.6	58	48	Two-stage	NR	No spacer	7.5	10	30	3	Previous	Exclusive two stage	Yes	15
Piriou, 2003	1987-1997	France	Europe	64	57	60	Two-stage	NR	No spacer		3	30		Previous	Exclusive two stage	Yes	13
Fehring, 1999		USA	North America			41	Two-stage	Cementless	Beads	4.8	1	25	0	Previous	Exclusive two stage	Yes	14
Evans, 2004	1995-2002	USA	North America	65	55	24	Two-stage	Cemented	Spacer	2.8	4	23		Previous	Exclusive two stage	Yes	15
Wilson, 1989		USA	North America	56		48	Two-stage	Both	NR		2	22		Previous	Exclusive two stage	Yes	14
Yamamoto, 2003	1998-2002	Japan	Asia	61.8	35	38	Two-stage	Cementless	Spacer	4.3	0	17	0	Previous	Exclusive two stage	Yes	14
Cordero-Ampuero, 2007	1996-2003	Spain	Europe	72	25	48	Two-stage	Cemented	No spacer	13.9	1	16	0	Previous	Exclusive two stage	Yes	15
Nelson, 1993a	1985-1990	USA	North America	60	68	32	Two-stage	Cemented	Beads	1.4	2	12		Previous	Exclusive two stage	Yes	13
Magnan, 2001	1996-1999	Italy	Europe	72	70	35	Two-stage	Cemented	Spacer	5	2	10	0	Previous	Exclusive two stage	Yes	13
Nelson, 1993b	1985-1990	USA	North America	60	68	32	Two-stage	Cemented	No spacer	1.4	4	10		Previous	Exclusive two stage	Yes	13
Vielpeau, 2002	1998	France	Europe			36	Two-stage	NR	NR		33	222		Previous	Combined stages	Yes	11
Ketterl, 1988	1976-1986	Germany	Europe	69	42	32	Two-stage	NR	NR	1.2	17	161		Previous	Combined stages	Yes	12
Elson, 1993		UK	Europe				Two-stage	NR	NR		3	61		Previous	Combined stages	Yes	11
De Man, 2011	1985-2004	Switzerland	Europe	70	57	45.6	Two-stage	NR	NR	1.1	1	55		Previous	Combined stages	Yes	10
Lecuire, 1999	1982-1997	France	Europe	70.6		79.2	Two-stage	Cementless	NR		1	41		Previous	Combined stages	Yes	11
Oussedik, 2010	1999-2002	UK	Europe	65		81.6	Two-stage	Cemented	Spacer		2	39		Previous	Combined stages	Yes	12
Ladero Morales, 1999	1985-1995	Spain	Europe	74	53	57.6	Two-stage	NR	NR		3	37		Previous	Combined stages	Yes	12
Sanzen, 1988	1974-1981	Sweden	Europe	64	53	71	Two-stage	Cemented	Beads		8	32		Previous	Combined stages	Yes	15
Giulieri, 2004	1984-2001	Switzerland	Europe	72	67	28	Two-stage	NR	NR		3	31		Previous	Combined stages	Yes	13
Garvin, 1994	1983-1986	USA	North America	66.9	45	68.4	Two-stage	Cemented	NR		1	30		Previous	Combined stages	Yes	12
Antti-Poika, 1989	1976-1985	Finland	Europe	57	39	72	Two-stage	Cemented	NR	17	5	26		Previous	Combined stages	Yes	12
Ritter, 2010	1969-2004	USA	North America	66.2	52	82.8	Two-stage	NR	NR		5	17		Previous	Combined stages	Yes	12
Collin, 2002	1992-1999	France	Europe	63.3	50	26	Two-stage	NR	NR		1	15		Previous	Combined stages	Yes	13
Wang, 2005	1975-2004	China	Asia	54	42	38.4	Two-stage	NR	NR		0	15		Previous	Combined stages	Yes	12
Weber, 2000	1990-1994	Switzerland	Europe	73	43	46	Two-stage	NR	NR		0	14		Previous	Combined stages	Yes	12
Hughes, 1979	1971-1975	USA	North America	62	38	51	Two-stage	NR	NR		1	13		Previous	Combined stages	Yes	13
Jenny, 2014	2007-2010	France	Europe	73	63	37	One-stage	Cemented	NA		6	65	2	Updated	Exclusive one stage	Yes	15
Zeller, 2014	2002-2010	France	Europe	71	58	41.6	One-stage	Cementless	NA		6	157	2	Updated	Exclusive one stage	Yes	16
Wolf, 2014	1985-2004	Austria	Europe	67	48.6	24	One-stage	Cementless	NA		4	37		Updated	Combined stages	Yes	14
Wolf, 2014	1985-2004	Austria	Europe	60.4	52.7	24	Two-stage	Cementless	Spacer		5	55		Updated	Combined stages	Yes	14
Shen, 2014	2005-2006	China	Asia	65	60.6	72	Two-stage	Cementless	Spacer	4.6	0	33		Updated	Exclusive two stage	Yes	14
Schwarzkopf, 2014	2001-2011	USA	North America	62.3		32.4	Two-stage	Cemented	Spacer	4	3	62		Updated	Exclusive two stage	Yes	12
Bori, 2014	1998-2007	Spain	Europe	72.4	37.5	44.6	One-stage	Cementless	NA		1	24		Updated	Exclusive one stage	Yes	14
Cabo, 2011	2004-2009	Spain	Europe	68	42	24	Two-stage	Cementless	Spacer	3.4	1	19		Updated	Exclusive two stage	Yes	15
Johnson, 2013	2000-2007	USA	North America	58	43.9	45	Two-stage	NR	Spacer		6	66		Updated	Exclusive two stage	Yes	14
Choi, 2013	1999-2009	USA	North America	65	52.9	62	One-stage	Cemented	NA		3	17		Updated	Combined stages	Yes	15
Choi, 2013	1999-2009	USA	North America	65	55	70	Two-stage	Cemented	Spacer	8	11	44		Updated	Combined stages	Yes	15
Shen, 2012		China	Asia	64	39.1	51.6	Two-stage	Cementless	Spacer	6.7	2	23		Updated	Exclusive two stage	Yes	12
Neumann, 2012	2000-2008	Austria	Europe		56.8	67	Two-stage	Cementless	Spacer	3.4	1	44	2	Updated	Exclusive two stage	Yes	13
Macheras, 2012	1998-2004	Greece	Europe	67	34.3	139.2	Two-stage	Both	No spacer		2	35		Updated	Exclusive two stage	Yes	13
Klouche, 2012	2002-2006	France	Europe	63.6	52.6	35	One-stage	Cemented	NA		0	38		Updated	Combined stages	Yes	15
Klouche, 2012	2002-2006	France	Europe	66.9	56.5	35	Two-stage	Cemented	Spacer	4.5	4	46		Updated	Combined stages	Yes	15
Zou, 2011	2006-2010	China	Asia			25	Two-stage	Both	Spacer	5	0	15		Updated	Exclusive two stage	Yes	14
Wang, 2011	2002-2006	China	Asia	59.8	41.7	64.8	Two-stage	NR	Spacer	7	0	12		Updated	Exclusive two stage	Yes	14
Pattyn, 2011	2003-2009	Belgium	Europe	65.4	49.2	36	Two-stage	NR	Spacer	1.7	2	61		Updated	Exclusive two stage	Yes	16
Engesaeter, 2011	1987-2009	Norway	Europe	72	55	24	One-stage	NR	NA		22	192		Updated	Combined stages	Yes	13
Engesaeter, 2011	1987-2009	Norway	Europe	71	48	24	Two-stage	NR	NR		15	283		Updated	Combined stages	Yes	13
Romano, 2012	2000-2010	Italy	Europe	60.3	33.3	60	Two-stage	Cementless	Spacer	2.7	10	183		Updated	Exclusive two stage	Yes	13
Uchiyama, 2013	2000-2012	Japan	Asia	62.4	52.8	48.6	Two-stage	Cementless	Spacer		13	37		Updated	Exclusive two stage	Yes	15
Berend, 2013	1996-2009	USA	North America	65	53	54	Two-stage	Cementless	Spacer		32	202	91	Updated	Exclusive two stage	Yes	12
Borowski, 2012	2077-2010	Poland	Europe			6	Two-stage	NR	Spacer		3	29		Updated	Exclusive two stage	Yes	12
D'Angelo, 2011	1999-2008	Italy	Europe	71.4	53.6	53	Two-stage	Both	Spacer	5.5	1	28		Updated	Exclusive two stage	Yes	14
Lim, 2011	2000-2007	Korea	Asia	58.5	47.8	63	Two-stage	Cementless	Spacer	4.1	1	23		Updated	Exclusive two stage	Yes	14
Ibrahim, 2014	2000-2008	UK	Europe	68	40.8	103.2	Two-stage	NR	Spacer	2.1	5	125	19	Updated	Exclusive two stage	Yes	15
